# Supplementary material for: Conserved subcortical processing in visuo-vestibular gaze control
Source: Nat Commun. 2022 Aug 10;13:4699. doi: 10.1038/s41467-022-32379-w (PMC9365791; doi:10.1038/s41467-022-32379-w)
Supplement: Supplementary file 14 — Source Data [file 41467_2022_32379_MOESM14_ESM.xlsx]

## Sheet: Figure 1b
Figure 1b				Eye movement				Head movement
				Time (s)	Pitch Movement (degrees)			Time (s)	Head Movement (degrees)
				0	0.751668			0.003	-0.201923
				0.0333333	0.720841			0.017	-0.201923
				0.0666667	0.599666			0.032	0.95527
				0.1	0.847496			0.046	-0.00707246
				0.133333	1.16073			0.061	0.958549
				0.166667	1.62281			0.076	0.965097
				0.2	0.938144			0.09	0.874662
				0.233333	0.926752			0.104	-0.0106142
				0.266667	0.986171			0.12	0.263584
				0.3	0.761647			0.134	0.2697
				0.333333	0.530808			0.148	0.354935
				0.366667	0.678337			0.163	0.266847
				0.4	1.20948			0.177	0.266847
				0.433333	0.908615			0.192	1.29036
				0.466667	-0.279854			0.207	0.354935
				0.5	-3.6174			0.221	1.20966
				0.533333	-7.94048			0.235	1.20664
				0.566667	-10.2987			0.25	1.04379
				0.6	-11.1837			0.265	1.04658
				0.633333	-12.9683			0.279	1.21229
				0.666667	-13.9302			0.294	0.180109
				0.7	-13.768			0.308	-0.722603
				0.733333	-13.6902			0.322	-0.598843
				0.766667	-14.2887			0.338	-0.598843
				0.8	-13.5293			0.352	-0.602516
				0.833333	-12.1849			0.366	-0.602516
				0.866667	-12.9943			0.381	-1.61249
				0.9	-12.243			0.396	-1.61746
				0.933333	-11.6001			0.411	-1.86073
				0.966667	-8.86678			0.425	-3.39768
				1	-6.27695			0.439	-4.4103
				1.03333	-3.01785			0.454	-7.14231
				1.06667	0.93568			0.469	-10.2134
				1.1	5.6238			0.483	-13.6253
				1.13333	8.45895			0.498	-13.6253
				1.16667	10.7855			0.512	-19.6013
				1.2	11.3254			0.526	-19.2146
				1.23333	11.2997			0.542	-19.9517
				1.26667	11.7363			0.556	-19.9389
				1.3	9.50683			0.57	-20.19
				1.33333	9.23586			0.585	-18.3866
				1.36667	8.53399			0.6	-17.2436
				1.4	8.30283			0.614	-18.0884
				1.43333	9.23817			0.629	-21.4378
				1.46667	6.68994			0.643	-23.798
				1.5	4.21556			0.657	-23.798
				1.53333	3.36973			0.673	-26.8293
				1.56667	0.636073			0.687	-27.8235
				1.6	-3.04378			0.701	-28.1519
				1.63333	-5.42039			0.716	-28.1395
				1.66667	-8.10132			0.731	-27.7413
				1.7	-11.1169			0.745	-28.1287
				1.73333	-13.134			0.76	-29.9564
				1.76667	-13.625			0.774	-29.6044
				1.8	-14.3701			0.788	-28.131
				1.83333	-15.7572			0.804	-28.4287
				1.86667	-15.4511			0.818	-28.4287
				1.9	-15.7937			0.832	-26.5352
				1.93333	-15.2539			0.847	-26.9255
				1.96667	-13.7154			0.862	-24.5848
				2	-14.155			0.876	-24.5861
				2.03333	-13.3895			0.891	-19.9267
				2.06667	-11.7526			0.905	-18.1024
				2.1	-11.1727			0.919	-22.6243
				2.13333	-9.753			0.935	-20.23
				2.16667	-7.79664			0.949	-23.1523
				2.2	-5.02381			0.963	-21.4674
				2.23333	-2.36594			0.978	-21.4674
				2.26667	1.22708			0.992	-16.4223
				2.3	4.07266			1.008	-14.0008
				2.33333	6.3401			1.022	-12.8803
				2.36667	8.60107			1.036	-12.8552
				2.4	9.15973			1.051	-13.0861
				2.43333	10.2006			1.065	-11.1856
				2.46667	9.82645			1.08	-11.1856
				2.5	8.89651			1.095	-9.62994
				2.53333	8.08043			1.109	-6.60621
				2.56667	7.94888			1.123	-4.1459
				2.6	7.35081			1.139	-4.1459
				2.63333	7.24913			1.153	0.689717
				2.66667	5.7699			1.167	13.2915
				2.7	2.52999			1.182	22.4884
				2.73333	-0.0562355			1.196	22.4652
				2.76667	-3.87015			1.211	30.3201
				2.8	-7.48888			1.226	34.8531
				2.83333	-6.51153			1.24	34.8531
				2.86667	-7.15374			1.254	37.9181
				2.9	-9.66088			1.269	38.5597
				2.93333	-11.308			1.284	40.5757
				2.96667	-9.73759			1.298	40.5757
				3	-9.98695			1.313	42.5908
				3.03333	-12.2192			1.327	40.1851
				3.06667	-12.5185			1.342	38.992
				3.1	-11.2678			1.357	39.1036
				3.13333	-10.4506			1.371	40.4814
				3.16667	-7.53421			1.385	41.2781
				3.2	-8.69889			1.4	41.2781
				3.23333	-7.13815			1.415	34.6272
				3.26667	-5.51737			1.429	34.539
				3.3	-4.27627			1.444	32.181
				3.33333	-4.31422			1.458	32.181
				3.36667	-1.49651			1.472	29.3929
				3.4	1.2986			1.488	25.7527
				3.43333	5.50309			1.502	26.0769
				3.46667	6.82883			1.516	23.6904
				3.5	8.95468			1.531	22.0651
				3.53333	10.4419			1.545	20.6405
				3.56667	11.2262			1.56	20.6405
				3.6	10.5183			1.575	9.48969
				3.63333	10.1436			1.589	4.38566
				3.66667	10.7121			1.603	0.971442
				3.7	10.8926			1.619	0.975125
				3.73333	11.0451			1.633	-2.74088
				3.76667	10.5207			1.648	-10.6604
				3.8	10.3022			1.662	-9.38679
				3.83333	10.0884			1.676	-16.3715
				3.86667	9.56635			1.692	-17.492
				3.9	8.34591			1.706	-18.0884
				3.93333	7.77338			1.72	-18.0884
				3.96667	5.03896			1.735	-17.4771
				4	3.18196			1.75	-17.2644
				4.03333	0.627426			1.764	-15.8387
				4.06667	-1.07256			1.779	-15.8318
				4.1	-3.46907			1.793	-16.5877
				4.13333	-3.66132			1.807	-18.2479
				4.16667	-2.58732			1.823	-21.6513
				4.2	-1.44043			1.837	-21.6117
				4.23333	-1.68373			1.851	-25.7259
				4.26667	-1.31223			1.866	-25.0938
				4.3	-0.680181			1.881	-25.0938
				4.33333	-0.708999			1.895	-24.6135
				4.36667	-0.727294			1.91	-28.1665
				4.4	-0.0210141			1.924	-29.1582
				4.43333	-1.31381			1.938	-29.1887
				4.46667	-0.935858			1.954	-27.961
				4.5	-0.343161			1.968	-26.0216
				4.53333	0.462309			1.982	-26.6166
				4.56667	0.78411			1.997	-26.5901
				4.6	0.950625			2.012	-27.007
				4.63333	0.427512			2.026	-27.2285
				4.66667	1.48999			2.041	-27.2285
				4.7	0.984111			2.055	-24.455
				4.73333	0.980637			2.069	-21.029
				4.76667	1.39389			2.085	-18.8989
				4.8	0.139869			2.099	-18.8989
				4.83333	-0.252793			2.113	-20.5694
				4.86667	-0.709039			2.128	-24.1682
				4.9	-1.50907			2.143	-24.9753
				4.93333	-0.581717			2.157	-23.732
				4.96667	0.420965			2.172	-18.8716
				5	-0.876788			2.186	-15.5425
				5.03333	-0.494273			2.2	-15.5425
				5.06667	0.76694			2.216	-14.9358
				5.1	-0.851769			2.23	-13.9548
				5.13333	-1.98303			2.245	-13.5885
				5.16667	-0.923186			2.259	-13.579
				5.2	-2.35352			2.274	-8.72722
				5.23333	-1.97487			2.289	-5.67665
				5.26667	-2.26427			2.303	-6.39189
				5.3	-1.26491			2.317	-3.83695
				5.33333	-1.90929			2.332	-0.170813
				5.36667	-2.4114			2.347	6.72292
				5.4	-2.34763			2.361	6.72292
				5.43333	-2.7571			2.376	16.1554
				5.46667	-1.07483			2.39	20.9933
				5.5	-1.95273			2.405	23.0723
				5.53333	-2.05004			2.42	23.0905
				5.56667	-1.94681			2.434	24.1843
				5.6	-2.18043			2.448	29.0221
				5.63333	-1.64502			2.463	31.5193
				5.66667	-1.49509			2.478	34.3594
								2.492	35.0469
								2.507	31.7108
								2.521	31.7108
								2.535	28.9513
								2.551	27.6761
								2.565	29.1544
								2.579	29.1446
								2.594	30.6129
								2.609	32.9731
								2.623	34.3958
								2.638	32.3831
								2.652	30.7958
								2.666	25.9853
								2.682	25.9853
								2.696	17.7505
								2.71	8.32894
								2.725	3.5274
								2.74	3.5274
								2.754	-1.98577
								2.769	-4.77489
								2.783	-3.08553
								2.797	-8.76206
								2.813	-11.1544
								2.827	-12.0372
								2.842	-12.0372
								2.856	-12.4811
								2.871	-12.7835
								2.886	-12.0495
								2.9	-12.0558
								2.914	-13.1076
								2.929	-19.4396
								2.944	-24.1622
								2.958	-26.9998
								2.973	-27.1994
								2.987	-23.1147
								3.002	-23.1147
								3.017	-21.5776
								3.031	-22.2839
								3.045	-25.3407
								3.06	-25.3587
								3.075	-27.133
								3.089	-26.0869
								3.104	-26.0869
								3.118	-25.5671
								3.133	-26.1409
								3.148	-27.3236
								3.162	-27.3236
								3.176	-26.4101
								3.191	-26.1177
								3.206	-23.9179
								3.22	-23.9268
								3.235	-18.7442
								3.249	-18.4556
								3.264	-23.0033
								3.279	-20.3336
								3.293	-23.1268
								3.307	-20.6411
								3.322	-20.6411
								3.337	-15.7471
								3.351	-12.1638
								3.366	-12.5281
								3.38	-12.5356
								3.395	-13.1223
								3.41	-9.48402
								3.424	-6.49222
								3.438	-7.38104
								3.453	-4.23194
								3.468	-3.56767
								3.483	-3.56767
								3.497	0.527199
								3.511	10.1562
								3.526	17.2498
								3.541	17.2498
								3.555	21.7356
								3.57	26.6275
								3.584	26.6275
								3.599	30.9876
								3.614	32.5063
								3.628	36.3857
								3.642	36.3857
								3.657	38.7129
								3.672	38.2976
								3.686	38.5769
								3.701	41.092
								3.715	41.6007
								3.729	39.9839
								3.745	39.9839
								3.759	38.7365
								3.773	39.4982
								3.788	39.2015
								3.802	39.2015
								3.817	40.906
								3.832	40.1751
								3.846	38.724
								3.86	35.0596
								3.875	32.7098
								3.89	30.8434
								3.904	30.8434
								3.919	28.9724
								3.933	24.8947
								3.947	23.4602
								3.963	23.4654
								3.977	24.3609
								3.991	19.7532
								4.006	18.797
								4.021	9.43059
								4.035	4.14446
								4.05	2.09768
								4.064	2.09768
								4.078	1.81726
								4.094	1.15478
								4.108	1.29917
								4.123	1.20246
								4.137	0.76227
								4.151	0.762556
								4.167	-0.110026
								4.181	-1.5387
								4.195	-2.05
								4.21	-0.657533
								4.225	-0.657533
								4.239	-0.657096
								4.254	-0.153476
								4.268	-0.771754
								4.282	-0.768473
								4.298	-0.468448
								4.312	-0.242575
								4.326	-0.629289
								4.341	-0.62595
								4.355	-0.00707246
								4.37	-0.529971
								4.385	-0.529971
								4.399	-0.333586
								4.413	-1.15899
								4.429	-0.105386
								4.443	-0.105386
								4.457	0.177179
								4.472	-0.0106142
								4.486	-0.201923
								4.501	-0.198177
								4.516	-0.00707246
								4.53	1.21229
								4.544	1.21229
								4.56	-0.201923
								4.574	-0.503126
								4.588	-1.15949
								4.603	-1.15949
								4.617	-0.730448
								4.631	-1.15894
								4.647	-1.04976
								4.661	-1.59541
								4.675	0.867919
								4.69	0.867919
								4.704	0.867919
								4.72	0.173826
								4.734	0.523141
								4.748	0.438003
								4.763	0.438003
								4.777	1.29293
								4.792	0.354935
								4.807	0.354935
								4.821	1.48804
								4.835	2.02232
								4.851	0.95486
								4.865	0.95486
								4.879	1.04379
								4.894	2.25036
								4.908	5.24164
								4.923	5.25988
								4.938	2.2742
								4.952	2.02777
								4.966	2.02777
								4.981	1.95787
								4.996	1.52642
								5.01	0.438389
								5.025	0.438389
								5.039	0.263584
								5.054	0.173826
								5.069	0.523517
								5.083	0.532546
								5.097	1.44996
								5.112	2.90198
								5.127	2.90198
								5.141	5.30835
								5.156	2.64044
								5.17	1.48765
								5.184	1.48765
								5.2	0.874662
								5.214	-0.105386
								5.228	0.523517
								5.243	1.52134
								5.258	1.1607
								5.272	1.34408
								5.287	1.34408

## Sheet: Figure 1c
Figure 1c				Eye movement				Head movement
				Time (s)	Pitch Movement (degrees)			Time (s)	Head Movement (degrees)
				0	3.87784			0	5.26415
				0.0333333	4.28862			0.015	5.26415
				0.0666667	4.79318			0.029	6.80185
				0.1	4.24903			0.043	7.83082
				0.133333	3.98776			0.058	7.81539
				0.166667	5.02864			0.073	11.1437
				0.2	7.1491			0.087	10.6394
				0.233333	6.95573			0.102	10.6012
				0.266667	9.20637			0.116	10.6012
				0.3	8.43564			0.13	9.99823
				0.333333	15.0459			0.146	11.7512
				0.366667	16.4808			0.16	14.0604
				0.4	15.9344			0.174	14.0604
				0.433333	8.61289			0.189	15.9344
				0.466667	7.97002			0.204	14.618
				0.5	8.98342			0.218	14.618
				0.533333	6.6976			0.233	13.5924
				0.566667	6.64901			0.247	12.5354
				0.6	5.1028			0.262	12.5824
				0.633333	0.761012			0.277	12.5824
				0.666667	-3.97525			0.291	9.9549
				0.7	-8.38608			0.306	8.36973
				0.733333	-14.4645			0.32	6.82976
				0.766667	-19.5162			0.334	6.82976
				0.8	-20.2578			0.35	8.36973
				0.833333	-21.7714			0.364	8.36973
				0.866667	-22.991			0.378	8.36973
				0.9	-22.1701			0.393	7.80442
				0.933333	-20.6095			0.407	6.62844
				0.966667	-17.5723			0.422	6.05813
				1	-13.4114			0.437	6.05813
				1.03333	-12.1303			0.451	6.18857
				1.06667	-13.2662			0.465	6.70454
				1.1	-8.98792			0.48	6.66951
				1.13333	-8.17671			0.495	6.66951
				1.16667	-1.13771			0.509	3.24724
				1.2	3.95315			0.524	0.608464
				1.23333	8.65624			0.538	0.681108
				1.26667	11.6994			0.553	-0.401248
				1.3	11.9416			0.568	-1.67184
				1.33333	15.0644			0.582	-4.31195
				1.36667	15.9898			0.596	-4.31195
				1.4	14.0177			0.611	-7.76711
				1.43333	19.7629			0.626	-10.3391
				1.46667	16.138			0.64	-12.2719
				1.5	15.8295			0.655	-12.2719
				1.53333	15.0367			0.669	-16.2058
				1.56667	14.8595			0.684	-21.1182
				1.6	14.4809			0.699	-21.4174
				1.63333	14.3173			0.713	-24.7923
				1.66667	11.0456			0.727	-24.4717
				1.7	7.72047			0.742	-25.4448
				1.73333	4.98828			0.757	-25.4448
				1.76667	4.13081			0.771	-27.184
				1.8	-1.4057			0.786	-32.214
				1.83333	-4.31043			0.8	-32.5615
				1.86667	-5.92717			0.815	-33.8262
				1.9	-9.81814			0.83	-30.9588
				1.93333	-12.2196			0.844	-31.4062
				1.96667	-24.6583			0.858	-32.7817
				2	-22.7923			0.873	-33.2382
				2.03333	-27.287			0.888	-34.704
				2.06667	-29.2549			0.903	-33.1742
				2.1	-19.6072			0.917	-33.1742
				2.13333	-22.9599			0.931	-29.9812
				2.16667	-20.6108			0.946	-24.7818
				2.2	-14.696			0.961	-22.9806
				2.23333	-10.3276			0.975	-21.7719
				2.26667	-7.71592			0.99	-25.2967
				2.3	-8.73906			1.004	-28.3058
				2.33333	-9.12906			1.019	-26.37
				2.36667	-5.84614			1.034	-25.8423
				2.4	-3.18485			1.048	-16.3536
				2.43333	0.959037			1.062	-13.1765
				2.46667	7.30533			1.077	-13.1765
				2.5	10.9886			1.092	-12.3954
				2.53333	13.4367			1.106	-14.6592
				2.56667	12.3612			1.121	-6.46853
				2.6	10.7116			1.135	-12.9903
				2.63333	11.0437			1.15	-4.9514
				2.66667	11.8261			1.165	-0.293723
				2.7	15.3153			1.179	0.587813
				2.73333	13.0899			1.193	2.86653
				2.76667	12.6267			1.209	4.16507
				2.8	12.0572			1.223	7.87522
				2.83333	9.19982			1.237	7.87522
				2.86667	8.82289			1.252	13.4157
				2.9	6.05315			1.266	18.1463
				2.93333	4.87944			1.281	18.917
				2.96667	2.03572			1.296	20.2854
				3	0.131364			1.31	21.9094
				3.03333	-2.35892			1.324	28.2188
				3.06667	-6.14106			1.34	28.6677
				3.1	-6.4789			1.354	36.3443
				3.13333	-9.0806			1.368	40.3778
				3.16667	-10.8391			1.383	44.7186
				3.2	-13.1411			1.397	44.7186
				3.23333	-9.76547			1.412	46.0024
				3.26667	-9.86633			1.427	45.8703
				3.3	-8.32822			1.441	53.1174
				3.33333	-7.24897			1.455	45.3403
				3.36667	-7.67807			1.47	47.1189
				3.4	-5.06466			1.485	48.1928
				3.43333	-6.46721			1.5	46.6962
				3.46667	-6.30525			1.514	46.6962
				3.5	-2.25201			1.528	44.2902
				3.53333	-4.21428			1.544	43.304
				3.56667	-4.46716			1.558	43.304
				3.6	-1.9914			1.572	42.3637
				3.63333	0.54431			1.587	41.8943
				3.66667	-2.4471			1.601	42.7429
				3.7	-0.915145			1.616	39.3336
				3.73333	-0.186323			1.631	35.0166
				3.76667	-1.16708			1.645	33.4629
				3.8	-4.50403			1.659	32.3945
				3.83333	2.01081			1.674	30.6046
				3.86667	8.03904			1.689	24.7696
				3.9	26.5899			1.703	19.3539
				3.93333	26.1277			1.718	19.3539
				3.96667	25.1083			1.732	16.7112
				4	19.8028			1.747	13.949
				4.03333	23.6858			1.762	14.6436
				4.06667	22.2353			1.776	10.8877
				4.1	7.04494			1.79	3.69396
								1.805	0.655576
								1.82	0.507442
								1.834	-2.20882
								1.849	-6.32922
								1.863	-9.65812
								1.877	-9.65812
								1.893	-11.6375
								1.907	-14.649
								1.921	-17.6788
								1.936	-20.9711
								1.951	-18.6477
								1.965	-19.5167
								1.98	-18.4106
								1.994	-19.1924
								2.009	-24.1921
								2.024	-30.4276
								2.038	-30.4276
								2.052	-32.3175
								2.067	-32.2817
								2.082	-32.1818
								2.097	-32.1818
								2.111	-32.4836
								2.125	-32.365
								2.141	-32.9689
								2.155	-32.8467
								2.169	-32.7473
								2.184	-32.4136
								2.198	-32.4136
								2.213	-28.9976
								2.228	-24.8013
								2.242	-23.5087
								2.256	-23.5087
								2.272	-27.0234
								2.286	-29.4732
								2.3	-26.9896
								2.315	-26.8233
								2.33	-22.1151
								2.344	-18.1506
								2.359	-18.1506
								2.373	-20.8484
								2.387	-19.4364
								2.403	-17.0753
								2.417	-10.5625
								2.431	-0.293723
								2.446	3.36859
								2.461	3.03615
								2.475	0.63658
								2.49	6.1648
								2.504	13.2208
								2.518	13.2208
								2.534	15.4023
								2.548	15.9161
								2.562	17.4803
								2.577	16.9196
								2.592	23.8859
								2.606	29.651
								2.621	29.651
								2.635	30.9305
								2.649	32.372
								2.665	37.5534
								2.679	37.5534
								2.694	41.8875
								2.708	43.2864
								2.723	44.439
								2.738	47.0235
								2.752	49.2055
								2.766	48.8964
								2.781	48.8964
								2.796	46.6408
								2.81	47.4225
								2.825	50.6126
								2.839	50.6126
								2.853	48.9202
								2.869	43.8775
								2.883	41.1607
								2.897	41.1607
								2.912	41.9014
								2.927	45.2583
								2.941	45.2583
								2.956	46.0336
								2.97	40.5156
								2.984	34.5542
								3	34.5542
								3.014	29.7637
								3.028	25.5102
								3.043	22.9838
								3.057	19.1376
								3.072	17.8555
								3.087	14.2484
								3.101	14.2484
								3.115	10.1406
								3.131	5.44935
								3.145	2.54421
								3.159	2.54421
								3.174	0.657399
								3.188	-2.76801
								3.203	-3.26656
								3.218	-4.29168
								3.232	-7.74206
								3.246	-11.9556
								3.262	-11.9556
								3.276	-17.791
								3.29	-17.8704
								3.305	-17.0856
								3.319	-17.0856
								3.335	-20.0737
								3.349	-24.3768
								3.363	-26.8648
								3.378	-28.7607
								3.393	-28.7955
								3.407	-29.2989
								3.422	-29.2989
								3.436	-32.4306
								3.45	-35.3201
								3.466	-35.7451
								3.48	-35.7451
								3.494	-32.8298
								3.509	-27.6654
								3.524	-27.6654
								3.538	-26.0287
								3.553	-27.0375
								3.567	-24.4502
								3.581	-24.4502
								3.597	-20.6152
								3.611	-19.3415
								3.625	-21.3533
								3.64	-21.3533
								3.655	-22.4497
								3.669	-16.9452
								3.684	-15.8425
								3.698	-10.8502
								3.712	-7.54075
								3.728	-5.55086
								3.742	-5.55086
								3.756	-3.77802
								3.771	1.90208
								3.786	6.1648
								3.8	6.1648
								3.815	8.36973
								3.829	8.36973
								3.843	8.36973
								3.859	8.99148
								3.873	11.9807
								3.887	15.35
								3.902	15.35
								3.916	15.4907
								3.932	16.7463
								3.946	16.3572
								3.96	15.2279
								3.975	14.3128
								3.989	14.5085
								4.004	14.618
								4.019	14.1009
								4.033	14.3128
								4.047	14.3128
								4.063	14.3128
								4.077	14.0502

## Sheet: Figure 1d
				Eye movement				Head movement
Figure 1d				Time (s)	Pitch Movement (degrees)			Time (s)	Head Movement (degrees)
				0	0.262616			0	-0.0144795
				0.0333444	0.19175			0.015	1.04445
				0.0666889	-0.0708298			0.029	1.03171
				0.100033	-0.000517443			0.044	1.03171
				0.133378	0.0617924			0.059	-0.0242689
				0.166722	0.793488			0.073	1.13759
				0.200067	1.54903			0.087	1.13759
				0.233411	2.83045			0.103	4.88498e-15
				0.266756	4.573			0.117	1.57133
				0.3001	5.73987			0.131	2.75302
				0.333444	6.14771			0.146	2.75302
				0.366789	7.03534			0.16	4.10877
				0.400133	7.11409			0.175	6.69324
				0.433478	7.43365			0.19	6.19456
				0.466822	8.40423			0.204	7.85779
				0.500167	8.27461			0.218	8.17546
				0.533511	8.32789			0.233	9.25739
				0.566856	7.66208			0.248	9.25739
				0.6002	7.55434			0.262	8.3318
				0.633545	7.19691			0.277	11.2516
				0.666889	6.03659			0.291	12.9934
				0.700233	5.05927			0.306	12.9934
				0.733578	3.17162			0.321	15.0744
				0.766922	1.42109			0.335	18.905
				0.800267	0.101587			0.349	18.8499
				0.833611	-1.80273			0.364	19.3761
				0.866956	-3.20901			0.379	20.418
				0.9003	-4.8593			0.393	23.0231
				0.933645	-6.09309			0.408	23.0231
				0.966989	-7.04246			0.422	21.9134
				1.00033	-7.67497			0.437	21.675
				1.03368	-8.69187			0.452	21.322
				1.06702	-8.88512			0.466	21.322
				1.10037	-8.92404			0.48	21.9257
				1.13371	-8.69882			0.495	23.5771
				1.16706	-9.05525			0.51	24.0049
				1.2004	-8.04576			0.524	24.5066
				1.23374	-7.62986			0.539	23.4157
				1.26709	-6.90549			0.553	22.8333
				1.30043	-5.44945			0.569	22.8333
				1.33378	-3.86336			0.583	19.193
				1.36712	-2.29736			0.597	18.731
				1.40047	-1.0785			0.612	18.4249
				1.43381	-0.553964			0.626	18.4249
				1.46716	1.75719			0.641	19.2084
				1.5005	3.99856			0.656	19.6578
				1.53384	4.9572			0.67	22.1647
				1.56719	5.3403			0.684	20.4903
				1.60053	5.34407			0.7	15.3178
				1.63388	6.31324			0.714	10.9893
				1.66722	7.13615			0.728	10.9893
				1.70057	7.43442			0.743	7.23947
				1.73391	7.97106			0.757	6.80893
				1.76726	8.07854			0.772	6.28386
				1.8006	8.14907			0.787	6.28386
				1.83394	7.55273			0.801	2.66439
				1.86729	6.5656			0.815	-3.23773
				1.90063	5.48581			0.831	-3.213
				1.93398	5.06863			0.845	-4.80898
				1.96732	3.8273			0.859	-6.82051
				2.00067	2.00509			0.874	-9.45523
				2.03401	0.247733			0.888	-11.5422
				2.06736	-2.22271			0.903	-12.9361
				2.1007	-3.47148			0.918	-18.3368
				2.13404	-4.45218			0.932	-21.1095
				2.16739	-6.04566			0.946	-21.1095
				2.20073	-7.53692			0.962	-23.8133
				2.23408	-8.01217			0.976	-26.5316
				2.26742	-8.29396			0.99	-25.4237
				2.30077	-8.46641			1.005	-28.6958
				2.33411	-8.78062			1.019	-30.507
				2.36746	-8.54049			1.034	-33.5673
				2.4008	-8.87042			1.049	-41.4448
				2.43414	-8.65463			1.063	-36.2665
				2.46749	-7.9028			1.077	-34.514
				2.50083	-7.14525			1.092	-34.9059
				2.53418	-6.11876			1.107	-34.9059
				2.56752	-4.97381			1.121	-34.7958
				2.60087	-3.86374			1.136	-32.8779
				2.63421	-2.72096			1.15	-31.9461
				2.66756	-2.02993			1.164	-32.1282
				2.7009	-0.536292			1.18	-29.4997
				2.73424	0.284761			1.194	-28.7109
				2.76759	2.22099			1.209	-28.7109
				2.80093	3.99363			1.223	-27.8867
				2.83428	4.83385			1.237	-23.608
				2.86762	6.01299			1.253	-18.4453
				2.90097	6.97527			1.267	-18.4453
				2.93431	7.87127			1.281	-17.5383
				2.96766	8.53068			1.296	-14.9813
				3.001	8.54736			1.311	-15.3838
				3.03434	9.26005			1.325	-11.0913
				3.06769	9.06698			1.34	-7.6607
				3.10103	8.82917			1.354	-4.51531
				3.13438	7.6238			1.368	-4.51531
				3.16772	6.89981			1.384	-2.4292
				3.20107	5.62733			1.398	1.18907
				3.23441	4.42071			1.412	2.68984
				3.26776	3.02495			1.427	2.68984
				3.3011	0.986804			1.442	5.16704
				3.33444	-0.555723			1.456	6.70088
				3.36779	-1.93544			1.471	7.03749
				3.40113	-2.88294			1.485	7.6214
				3.43448	-2.75673			1.499	13.8815
				3.46782	-2.9356			1.515	20.3881
				3.50117	-3.14308			1.529	20.3881
				3.53451	-2.64799			1.543	20.7077
								1.558	19.6741
								1.573	22.1344
								1.587	22.1344
								1.602	26.5812
								1.616	29.7799
								1.63	29.5168
								1.646	29.0507
								1.66	29.5168
								1.674	29.2136
								1.689	29.2136
								1.704	30.4724
								1.718	32.2963
								1.733	33.882
								1.747	33.882
								1.761	33.8595
								1.777	32.6784
								1.791	29.4868
								1.806	27.7748
								1.82	25.0203
								1.834	25.4245
								1.85	25.4245
								1.864	26.448
								1.878	25.7535
								1.893	30.3227
								1.908	31.9404
								1.922	28.5859
								1.937	17.4768
								1.951	15.7211
								1.965	10.5725
								1.981	10.4777
								1.995	10.5972
								2.009	10.5972
								2.024	7.43499
								2.039	-0.0360221
								2.053	-9.80796
								2.068	-2.02015
								2.082	-2.03273
								2.096	-3.63629
								2.112	-3.97069
								2.126	-9.05627
								2.14	-15.6651
								2.155	-17.3786
								2.17	-17.3786
								2.184	-14.9721
								2.199	-18.7448
								2.213	-21.713
								2.227	-24.7583
								2.243	-28.5197
								2.257	-27.6406
								2.271	-27.0988
								2.286	-28.1658
								2.301	-29.4435
								2.315	-34.757
								2.33	-34.757
								2.344	-34.8446
								2.358	-34.959
								2.374	-33.3829
								2.388	-31.8509
								2.402	-33.5044
								2.417	-30.7537
								2.431	-31.7261
								2.447	-31.171
								2.461	-31.4128
								2.475	-28.123
								2.49	-28.123
								2.504	-24.4119
								2.519	-21.0292
								2.534	-23.3696
								2.548	-19.273
								2.562	-16.5335
								2.578	-12.4924
								2.592	-11.8373
								2.606	-11.8209
								2.621	-9.00026
								2.635	-7.68608
								2.65	-7.68608
								2.665	-3.56995
								2.679	-1.04104
								2.693	-1.02798
								2.709	2.35019
								2.723	5.86382
								2.737	8.54805
								2.752	8.8184
								2.766	11.077
								2.781	16.6356
								2.796	19.8025
								2.81	19.8025
								2.824	20.9087
								2.84	22.9823
								2.854	24.0511
								2.868	26.4665
								2.883	30.0891
								2.897	31.1358
								2.912	32.2902
								2.927	34.7046
								2.941	36.4893
								2.955	38.1324
								2.971	38.1324
								2.985	37.7908
								2.999	38.8438
								3.014	38.8259
								3.028	38.8259
								3.044	39.1221
								3.058	36.7455
								3.072	33.2673
								3.087	31.4773
								3.102	28.8892
								3.116	31.4684
								3.131	31.4684
								3.145	31.4078
								3.159	26.8685
								3.175	26.3705
								3.189	27.6892
								3.203	25.8201
								3.218	22.5786
								3.233	22.9823
								3.247	20.5274
								3.262	14.8712
								3.276	10.5286
								3.29	10.5286
								3.306	10.0335
								3.32	5.86382
								3.334	5.58424
								3.349	4.56864
								3.364	1.52318
								3.378	0.017053
								3.393	0.0395167
								3.407	-2.89567
								3.421	-5.55237
								3.437	-6.18724
								3.451	-6.18724
								3.465	-5.8849
								3.48	-7.19721
								3.495	-7.58603
								3.509	-7.58603
								3.524	-7.37204
								3.538	-5.91858
								3.552	-5.91858
								3.568	-3.35338
								3.582	-2.74998
								3.596	-3.1338
								3.611	-3.1338
								3.625	-2.09898
								3.641	-2.11293
								3.655	-2.11293
								3.669	-1.06779
								3.684	-2.11764
								3.698	-2.10356
								3.713	-2.10356
								3.728	-3.09914
								3.742	-3.14144
								3.756	-2.09898
								3.772	-2.09898
								3.786	-1.07735
								3.8	-1.06313
								3.815	-1.07735
								3.829	-2.14158
								3.844	-1.06604
								3.859	-0.545045
								3.873	-0.545045
								3.887	1.34833
								3.902	-0.0819896
								3.917	-0.984427
								3.931	-0.984427
								3.946	-2.28981
								3.96	-1.96212
								3.975	-2.1612
								3.99	-1.08561
								4.004	1.65613
								4.018	2.61698
								4.033	2.61698
								4.048	2.25979
								4.062	1.98396
								4.077	-0.545045
								4.091	-0.545045
								4.105	-0.545045
								4.121	-0.545045
								4.135	-0.545045
								4.149	-4.58495
								4.164	-4.87291
								4.178	-5.54888
								4.193	-5.54888
								4.208	-2.83259
								4.222	-3.51614
								4.236	-3.58042
								4.251	-1.15266
								4.266	-1.13144
								4.281	-0.545045
								4.295	-0.545045
								4.309	1.56336
								4.324	0.00446422
								4.339	1.82928
								4.353	1.82928
								4.368	1.33325
								4.382	-0.545045
								4.396	10.8005
								4.412	1.75293
								4.426	-0.00156994
								4.44	-0.545045
								4.455	-0.545045
								4.469	-0.545045
								4.484	1.23576
								4.499	3.02615
								4.513	3.02615
								4.527	2.5276
								4.542	2.61506
								4.557	1.9772
								4.571	4.48973
								4.586	2.15112
								4.6	-0.545045
								4.614	-0.545045
								4.63	-1.95624
								4.644	-2.61504
								4.658	-2.90013
								4.673	-2.90013
								4.688	-3.11971
								4.702	-3.05489
								4.717	-2.7445
								4.731	-3.2936
								4.745	-2.17333
								4.761	-0.00332
								4.775	-0.0120081
								4.789	-0.545045
								4.804	-1.04164
								4.818	-1.04304
								4.833	-1.04304
								4.848	-0.0434614
								4.862	-1.01584
								4.876	-1.01043
								4.892	-1.94095
								4.906	-2.45696
								4.921	-3.05143
								4.935	-3.05143
								4.949	-2.99235
								4.965	-2.48557
								4.979	-2.83134
								4.993	-2.83134
								5.008	-2.42148
								5.022	-2.08256
								5.037	-2.13959
								5.052	1.58059
								5.066	1.09088
								5.08	2.00017
								5.096	2.00017
								5.11	-0.545045
								5.124	2.3785
								5.139	1.04445
								5.153	1.04445
								5.168	1.65775
								5.183	2.78004
								5.197	3.14142
								5.211	5.58408
								5.226	5.14307
								5.241	4.92973
								5.255	4.92973
								5.27	7.15213
								5.284	7.62915
								5.299	8.23527
								5.314	8.23527
								5.328	6.16947
								5.342	6.08013
								5.357	6.56149
								5.372	8.31273
								5.386	7.20186
								5.401	6.27568
								5.415	6.27568
								5.43	8.17947
								5.445	9.39766
								5.459	6.94242
								5.473	6.94242
								5.488	5.31547
								5.503	4.66475
								5.518	4.38452
								5.532	3.15612
								5.546	4.03759
								5.562	3.93242
								5.576	3.93242
								5.59	2.82038
								5.605	3.90033
								5.619	4.05508
								5.634	4.05508
								5.649	3.09305
								5.663	4.27973
								5.677	4.31619
								5.692	4.11309
								5.707	4.80197
								5.721	4.39223
								5.736	4.39223
								5.75	4.40342
								5.765	4.74267
								5.78	7.81193
								5.794	7.81193
								5.808	5.43191
								5.823	4.84366
								5.838	4.24487
								5.852	3.17143
								5.867	4.10802
								5.881	1.39534
								5.896	1.39534
								5.911	1.00774
								5.925	1.60891
								5.939	2.68257
								5.954	2.68257
								5.969	2.18018
								5.983	1.09534
								5.998	1.12288
								6.012	1.65654
								6.027	2.18661
								6.042	1.93642
								6.056	1.93642
								6.07	1.90226
								6.085	1.33202
								6.1	0.886486
								6.114	0.886486
								6.129	1.37658
								6.143	1.84004
								6.159	1.99427
								6.173	0.979183
								6.187	0.990013
								6.202	-0.545045
								6.216	-0.545045
								6.231	1.48045
								6.246	0.86829
								6.26	-8.67672
								6.274	-1.0266
								6.289	-2.03873
								6.304	-0.545045
								6.318	-0.545045
								6.333	1.3324
								6.347	3.62732
								6.361	2.42036
								6.377	2.42036
								6.391	1.57124
								6.405	1.02121
								6.42	0.944428
								6.435	2.43189
								6.449	3.66199
								6.464	1.78462
								6.478	1.85436
								6.492	1.88995
								6.508	2.79789
								6.522	2.30462
								6.536	2.30462
								6.551	2.70332
								6.565	2.79013
								6.58	2.42812
								6.595	4.79595
								6.609	4.98576
								6.623	3.36095
								6.639	3.82523
								6.653	2.97197
								6.667	2.9174
								6.682	4.67182
								6.696	4.67182
								6.711	1.92002
								6.726	2.93221
								6.74	2.92424
								6.754	4.07628
								6.77	5.47886
								6.784	4.26201
								6.799	4.3741
								6.813	4.94779
								6.827	5.63302
								6.843	5.35421
								6.857	5.35421
								6.871	5.51757
								6.886	4.68401
								6.9	4.74771
								6.915	2.76866
								6.93	3.40422
								6.944	4.24775
								6.958	4.11309
								6.974	4.19827
								6.988	2.39123
								7.002	1.611
								7.017	1.611
								7.031	2.49222
								7.046	3.40727
								7.061	3.40083
								7.075	3.40083
								7.089	1.95981
								7.105	3.34815
								7.119	3.44917
								7.133	2.45776
								7.148	2.50557
								7.162	3.80491
								7.177	3.80491
								7.192	1.75907
								7.206	1.0812
								7.22	1.08646
								7.236	1.08646
								7.25	2.26856
								7.264	2.39231
								7.279	2.33423
								7.293	4.03919
								7.308	2.22461
								7.323	1.66388
								7.337	1.66388
								7.351	1.60285
								7.366	1.0812
								7.381	1.00889
								7.396	1.52647
								7.41	1.53258
								7.424	1.5082
								7.44	1.42142
								7.454	1.42142
								7.468	1.43819
								7.483	0.981703
								7.497	0.981703
								7.512	1.5354
								7.527	1.05647
								7.541	1.12014
								7.555	1.67472
								7.571	1.11757
								7.585	1.60285
								7.599	1.52647
								7.614	-0.0254255
								7.628	0.981703
								7.643	2.50629
								7.658	2.50629
								7.672	1.10901
								7.686	-1.1126
								7.702	-1.09549
								7.716	-0.545045
								7.73	0.00540075
								7.745	-0.545045
								7.759	-0.545045
								7.774	-3.34787
								7.789	-1.11816
								7.803	0.0514201
								7.817	0.0514201
								7.832	-0.545045
								7.847	-0.545045
								7.861	-0.545045
								7.876	-0.545045
								7.89	-0.545045
								7.904	1.76997
								7.919	1.76997
								7.934	-2.22631
								7.948	-2.166
								7.963	1.55424
								7.977	1.55424
								7.993	2.05487
								8.007	1.59853
								8.021	1.61857
								8.036	-0.545045
								8.05	-1.07308
								8.065	-1.06309
								8.08	-1.06309
								8.094	-0.545045
								8.108	1.5115
								8.123	1.00876
								8.138	1.00876
								8.152	1.00547
								8.167	-0.545045
								8.181	-0.545045
								8.195	-0.0240539
								8.211	-0.0293511
								8.225	2.0122
								8.239	2.0122
								8.254	1.98673
								8.269	1.01758
								8.283	-0.0300384
								8.298	-0.0300384
								8.312	2.04371
								8.326	4.44655
								8.342	3.95232
								8.356	-0.0286402
								8.37	-2.00862
								8.385	-1.04457
								8.4	-1.04457
								8.414	1.65138
								8.429	5.10098
								8.443	4.98022
								8.457	4.98022
								8.473	3.90357
								8.487	2.15936
								8.501	2.23658
								8.516	2.79175
								8.531	4.60931
								8.545	4.43167
								8.56	4.43167
								8.574	2.68984
								8.588	5.18412
								8.604	5.2176
								8.618	7.49677
								8.633	6.0115
								8.647	4.57493
								8.662	4.38082
								8.677	3.85265
								8.691	2.63422
								8.705	1.0469
								8.72	1.0469
								8.735	1.15709
								8.749	0.0337082
								8.764	-10.7052
								8.778	-1.08545
								8.792	-3.19425
								8.808	-1.07075
								8.822	-1.08561
								8.836	1.07627
								8.851	-1.10704
								8.865	-3.35069
								8.88	-3.35069
								8.895	-3.36942
								8.909	2.71239
								8.923	2.85723
								8.938	3.98718
								8.953	0.0218424
								8.967	-2.26729
								8.982	-2.21794
								8.996	1.68498
								9.01	5.08561
								9.026	5.64799
								9.04	5.64799
								9.054	4.75405
								9.069	5.33365
								9.084	5.03796
								9.098	4.02764
								9.113	4.52346
								9.127	5.78331
								9.141	6.20656
								9.157	6.27089
								9.171	5.99315
								9.185	4.50165
								9.2	4.50165
								9.215	4.26142
								9.23	4.21177
								9.244	4.2187
								9.258	4.2187
								9.273	4.30708
								9.288	4.42423
								9.302	4.42423
								9.317	2.44311
								9.331	2.03531
								9.345	4.17432
								9.361	4.17432
								9.375	3.60578
								9.389	2.54048
								9.404	2.43189
								9.419	1.93642
								9.433	2.49935
								9.448	2.00017
								9.462	2.00017
								9.476	1.5036
								9.492	2.0122
								9.506	4.55304
								9.52	4.55304
								9.535	5.17385
								9.55	4.13918
								9.564	4.09202
								9.579	2.55008
								9.593	1.58987
								9.607	2.13912
								9.623	2.13912
								9.637	5.41715
								9.651	5.2902
								9.666	2.21534
								9.681	2.21534
								9.695	4.03028
								9.71	6.23405
								9.724	5.86382
								9.738	7.44739
								9.754	5.28048
								9.768	1.505
								9.782	1.505
								9.797	2.11017
								9.812	2.81716
								9.826	2.40473
								9.841	2.40473
								9.855	1.58324
								9.87	0.98806
								9.885	1.07369
								9.899	3.76458
								9.914	4.90124
								9.928	2.86978
								9.942	2.86978
								9.958	-0.545045
								9.972	1.07111
								9.986	2.17478
								10.001	2.17478
								10.016	2.74622
								10.03	-1.09461
								10.045	-1.09559
								10.059	-3.29575
								10.073	4.88498e-15
								10.089	-0.545045
								10.103	-0.545045
								10.117	-2.17979
								10.132	-3.24513
								10.146	-0.545045
								10.16	-0.545045
								10.176	1.72129
								10.19	0.00590897
								10.204	0.0222587
								10.219	-1.11083
								10.234	-2.23538
								10.248	2.66007
								10.263	2.66007
								10.277	2.12673
								10.291	1.02755
								10.307	0.00540075
								10.321	0.00540075
								10.335	4.03954
								10.35	5.30906
								10.364	5.67451
								10.379	1.01559
								10.394	-0.0110839
								10.408	2.05135
								10.422	2.05135
								10.438	2.65549
								10.452	2.58838
								10.466	4.18165
								10.481	4.18165
								10.495	2.81958
								10.511	2.72473
								10.525	2.69429
								10.539	2.69846
								10.554	2.58164
								10.569	4.09746
								10.583	4.09746
								10.598	2.66845
								10.612	2.58838
								10.626	2.60621
								10.642	2.60621
								10.656	2.60212
								10.67	2.05487
								10.685	2.03176
								10.7	2.54209
								10.714	1.49872
								10.729	2.5462
								10.743	2.5462
								10.757	1.08888
								10.773	1.68646
								10.787	1.61857
								10.801	1.61857
								10.816	1.06663
								10.831	1.60342
								10.845	1.75305
								10.86	0.0297668
								10.874	0.0355457
								10.888	1.16388
								10.904	1.16388
								10.918	2.83644
								10.932	2.2519
								10.947	2.30462
								10.961	1.73537
								10.976	1.14529
								10.991	0.0117253
								11.005	-0.00389961
								11.019	-2.17508
								11.035	-1.10864
								11.049	-0.545045
								11.063	-0.545045
								11.078	1.09333
								11.092	1.09721
								11.108	1.06663
								11.122	1.06663
								11.136	1.54506
								11.151	1.06826
								11.165	1.03871
								11.18	1.5681
								11.195	2.09571
								11.209	1.01946
								11.223	1.01946
								11.239	1.55953
								11.253	2.61698
								11.267	2.67577
								11.282	1.06663
								11.296	1.56416
								11.311	2.09336
								11.326	2.14254
								11.34	1.59853
								11.354	1.68646
								11.369	1.08178
								11.384	1.08178
								11.398	-0.0240539
								11.413	1.00876
								11.427	1.05876
								11.442	-1.07977
								11.457	0.025622
								11.471	0.0163518
								11.485	0.0163518
								11.5	1.13872
								11.515	2.12291
								11.529	2.05135
								11.544	2.05135
								11.558	2.05135
								11.573	-0.0315283
								11.588	-0.020005
								11.602	-0.545045
								11.616	-0.545045
								11.631	1.15759
								11.646	1.15759
								11.66	1.7214
								11.675	1.68099
								11.689	1.00547
								11.703	1.00547
								11.719	0.976496
								11.733	1.48976
								11.748	1.43346
								11.762	1.43346
								11.777	1.75772
								11.792	0.782123
								11.806	0.813429
								11.82	1.26956
								11.835	1.31459
								11.85	2.0123
								11.864	2.0123
								11.879	2.86978
								11.893	2.58738
								11.907	2.52108
								11.923	4.96225
								11.937	5.03585
								11.951	5.89321
								11.966	5.89321
								11.981	5.74127
								11.995	5.86657
								12.01	2.9301
								12.024	2.9301
								12.038	2.88404
								12.054	0.0888655
								12.068	0.0185452
								12.082	0.0185452
								12.097	1.1622
								12.112	1.83682
								12.126	1.83682
								12.141	2.53539
								12.155	1.31722
								12.169	1.35607
								12.185	1.35607
								12.199	2.56719
								12.213	2.52056
								12.228	2.60836
								12.243	1.97859
								12.257	2.12544
								12.272	0.125815
								12.286	0.0143435
								12.3	2.60893
								12.316	1.25942
								12.33	1.24325
								12.345	1.24325
								12.359	1.73356
								12.373	1.83464
								12.389	2.1994
								12.403	0.141558
								12.417	2.46511
								12.432	1.59745
								12.447	1.17444
								12.461	-0.545045
								12.476	-0.545045
								12.49	-2.09847
								12.504	-2.09847
								12.52	-2.53627
								12.534	-3.0322
								12.548	-2.93088
								12.563	-3.57747
								12.577	-3.78668
								12.592	-2.19659
								12.607	-2.19659
								12.621	-0.545045
								12.635	0.00168306
								12.65	-2.04132
								12.665	-2.04132
								12.679	-1.01121
								12.694	-1.90352
								12.708	-1.98006
								12.723	-0.545045
								12.738	-1.03914
								12.752	-2.06114
								12.766	-2.06114
								12.781	-0.545045
								12.796	-2.41897
								12.81	-2.44452
								12.825	-2.44452
								12.839	-2.00356
								12.853	-0.545045
								12.869	-0.545045
								12.883	-1.03442
								12.897	-1.01567
								12.912	-1.00428
								12.926	-1.00428
								12.942	1.29723
								12.956	0.86829
								12.97	0.911216
								12.985	0.911216
								12.999	1.39236
								13.014	3.90258
								13.029	4.25036
								13.043	4.84963
								13.057	2.57548
								13.073	1.21771
								13.087	1.21771
								13.101	2.30631
								13.116	3.98608
								13.13	4.52936
								13.145	1.99713
								13.16	2.70666
								13.174	2.88822
								13.188	2.76977
								13.203	4.7035
								13.218	6.0243
								13.232	5.59497
								13.247	5.59497
								13.261	2.4436
								13.276	2.91457
								13.291	2.99013
								13.305	4.16389
								13.319	3.38126
								13.334	1.4668
								13.349	1.41022
								13.363	1.31113
								13.378	1.26612
								13.392	1.85239
								13.406	1.85239
								13.422	0.0546425
								13.436	0.0408586
								13.45	0.0102344
								13.465	1.67503
								13.48	1.09452
								13.494	1.10323
								13.509	1.15792
								13.523	-0.545045
								13.537	0.0433843
								13.553	-0.545045
								13.567	-0.545045
								13.582	2.64091
								13.596	2.70918
								13.61	2.87816
								13.626	2.87816
								13.64	2.64308
								13.654	3.85387
								13.669	3.85387
								13.683	2.58164
								13.698	1.15709
								13.713	-0.545045
								13.727	-0.545045
								13.741	1.80967
								13.756	1.65572
								13.771	1.65765
								13.785	-0.545045
								13.8	0.00401033
								13.814	-1.10108
								13.829	-1.10108
								13.844	0.0121196
								13.858	1.64406
								13.872	-0.0179226
								13.887	-0.0179226
								13.902	-0.545045
								13.916	-0.545045
								13.931	-0.545045
								13.945	-0.545045
								13.959	0.956701
								13.975	1.5296
								13.989	1.5296
								14.003	-0.0204669
								14.018	-1.08852
								14.032	-1.08677
								14.047	-1.08677
								14.062	-0.545045
								14.076	-0.545045
								14.09	-0.545045
								14.105	-0.545045
								14.12	-0.0703885
								14.134	1.74878
								14.149	1.74878
								14.163	2.39889
								14.177	0.916624
								14.193	-0.0761399
								14.207	-0.0761399
								14.222	-1.01135
								14.236	-0.0745633
								14.251	-0.0384726
								14.266	-0.545045
								14.28	1.01277
								14.294	-0.00588985
								14.309	-0.00588985
								14.324	1.18801
								14.338	2.57826
								14.353	2.77199
								14.367	2.77199
								14.382	1.47233
								14.397	2.18246
								14.411	2.05867
								14.425	1.40531
								14.44	1.443
								14.455	3.30211
								14.469	3.30211
								14.484	1.35968
								14.498	1.27993
								14.512	-10.265
								14.528	-1.12233
								14.542	-0.545045
								14.556	1.62974
								14.571	1.62974
								14.585	1.07801
								14.6	1.04255
								14.615	1.04445
								14.629	1.04445
								14.643	1.6377
								14.658	0.000864335
								14.673	-0.0239462
								14.687	2.05873
								14.702	1.51982
								14.716	1.44686
								14.73	1.5001
								14.746	2.51316
								14.76	1.55547
								14.774	-0.545045
								14.789	-0.545045
								14.803	-0.0191441
								14.818	0.00573093
								14.833	0.0393952
								14.847	-0.545045
								14.862	0.0398513
								14.876	-0.545045
								14.89	-0.545045
								14.906	0.000493403
								14.92	-2.12074
								14.934	-0.545045
								14.949	-0.545045
								14.963	1.04012
								14.978	-0.017521
								14.993	-0.0076931
								15.007	-2.69568
								15.021	-2.60159
								15.037	-2.08774
								15.051	-2.08774
								15.065	-1.06443
								15.08	-2.19332
								15.094	-2.85044
								15.109	-2.85044
								15.124	-2.74511
								15.138	-2.87917
								15.152	-2.81471
								15.167	-2.8367
								15.182	-1.22438
								15.196	-0.545045
								15.211	-0.545045
								15.225	-1.17436
								15.239	-1.11827
								15.255	-2.72621
								15.269	-2.72621
								15.283	-0.545045
								15.298	0.00611266
								15.312	-0.0191662
								15.327	1.03124
								15.342	-0.545045
								15.356	-0.0165355
								15.37	-0.0165355
								15.385	-0.545045
								15.4	-0.545045
								15.414	10.0553
								15.429	1.06297
								15.443	1.55953
								15.457	-0.545045
								15.473	-0.545045
								15.487	0.000493403
								15.502	-1.09317
								15.516	-3.2808
								15.53	-3.2808
								15.546	-2.16378
								15.56	1.12014
								15.574	-10.0153
								15.589	-2.23115
								15.603	-0.545045
								15.618	-0.00959521
								15.633	-0.0240539
								15.647	-1.06666
								15.661	-0.545045
								15.676	0.00121122
								15.691	0.00121122
								15.705	-0.545045
								15.72	-3.23263
								15.734	-3.16181
								15.748	-3.6842
								15.764	-5.359
								15.778	-5.40383
								15.792	-5.359
								15.807	-3.22992
								15.822	-2.14886
								15.836	-0.545045
								15.851	-0.545045
								15.865	1.00889
								15.879	-1.06313
								15.895	-1.06779
								15.909	-2.63515
								15.923	-2.11293
								15.938	-2.14656
								15.952	-2.14656
								15.967	-1.08475
								15.982	-3.74558
								15.996	-3.69221
								16.01	-3.69221
								16.025	-2.10768
								16.04	-0.545045
								16.054	-0.545045
								16.069	-0.0110839
								16.083	-0.545045
								16.097	-0.0254255
								16.113	-0.0254255
								16.127	0.948523
								16.142	0.991728
								16.156	-0.0293511
								16.171	-0.0293511
								16.186	-0.0240539
								16.2	1.55134
								16.214	1.60967
								16.229	-2.16142
								16.244	-0.545045
								16.258	-0.545045
								16.273	-0.545045
								16.287	2.01515
								16.301	2.05819
								16.317	1.09333
								16.331	1.09333
								16.345	-0.00156994
								16.36	0.00308087
								16.374	-0.00208213
								16.389	-0.545045
								16.404	0.0185452
								16.418	1.60342
								16.432	1.60342
								16.447	0.972699
								16.462	0.942644
								16.476	2.00905
								16.491	2.00905
								16.505	2.48832
								16.52	0.98806
								16.535	1.02972
								16.549	1.03717
								16.563	1.10051
								16.578	1.09333
								16.593	1.09333
								16.607	1.68099
								16.622	3.72498
								16.636	3.73073
								16.651	3.73073
								16.666	2.5779
								16.68	1.07591
								16.694	1.09118
								16.709	0.000493403
								16.724	1.1526
								16.738	2.33904
								16.753	2.33904
								16.767	4.43167
								16.782	4.98988
								16.797	3.91123
								16.811	3.91123
								16.826	3.99874
								16.84	2.41857
								16.855	2.35895
								16.87	-0.545045
								16.884	1.71073
								16.898	2.23671
								16.913	2.23671
								16.928	1.07433
								16.942	2.0435
								16.957	2.03176
								16.971	4.08622
								16.985	3.92758
								17.001	3.36524
								17.015	3.26872
								17.029	4.22332
								17.044	4.05647
								17.059	4.72063
								17.073	4.72063
								17.088	3.75415
								17.102	3.64056
								17.116	3.63725
								17.132	4.15782
								17.146	2.07379
								17.16	2.17957
								17.175	2.31524
								17.19	1.17418
								17.204	-0.545045
								17.219	0.00590897
								17.233	0.00590897
								17.247	1.10323
								17.262	2.16782
								17.277	2.06131
								17.291	3.62065
								17.306	4.1759
								17.32	4.16979
								17.335	4.16979
								17.35	4.20081
								17.364	3.62962
								17.378	3.58352
								17.393	3.58352
								17.408	2.59137
								17.423	1.01156
								17.437	1.03871
								17.451	1.03871
								17.467	1.56621
								17.481	2.13983
								17.495	2.13983
								17.51	2.66845
								17.524	2.08501
								17.539	3.67176
								17.554	3.67176
								17.568	2.6847
								17.582	1.62788
								17.597	1.60342
								17.612	1.06663
								17.626	-0.0213433
								17.641	2.13983
								17.655	2.13983
								17.67	3.73613
								17.685	3.80491
								17.699	2.69429
								17.713	2.69429
								17.728	1.53806
								17.743	1.51949
								17.757	1.51415
								17.772	0.999643
								17.786	2.61005
								17.801	2.06131
								17.816	2.13373
								17.83	1.60342
								17.844	1.54056
								17.859	1.54056
								17.874	1.54056
								17.888	1.51949
								17.903	1.00547
								17.917	1.02808
								17.932	2.07565
								17.947	2.62287
								17.961	1.5698
								17.975	1.60939
								17.99	1.60559
								18.005	1.60342
								18.02	1.56621
								18.034	1.56621
								18.048	1.08345
								18.063	1.10051
								18.078	1.08178
								18.092	1.08178
								18.107	1.09333
								18.121	1.60342
								18.136	1.60342
								18.151	1.07801
								18.165	1.55697
								18.179	1.63612
								18.194	1.63612
								18.209	1.61579
								18.223	1.07591
								18.238	1.08646
								18.252	2.17282
								18.267	2.13034
								18.282	2.12673
								18.296	2.12673
								18.31	2.13034
								18.325	2.60621
								18.34	2.18426
								18.354	2.18426
								18.369	2.13373
								18.383	2.67577
								18.398	2.58164
								18.413	2.06131
								18.427	1.54706
								18.441	1.03871
								18.456	1.03871
								18.471	2.6847
								18.485	2.07379
								18.5	2.5632
								18.514	2.5632
								18.529	2.04816
								18.544	3.59225
								18.558	3.5659
								18.572	2.54048
								18.587	1.57386
								18.602	2.17821
								18.617	2.17821
								18.631	1.65047
								18.645	1.07111
								18.66	-0.00619959
								18.675	-0.00619959
								18.689	-0.545045
								18.704	0.00250547
								18.718	0.00250547
								18.733	1.10195
								18.748	1.6314
								18.762	-0.545045
								18.776	-0.545045
								18.791	-0.00665132
								18.805	1.56621
								18.82	2.09571
								18.835	2.09571
								18.849	2.19621
								18.863	1.08345
								18.879	1.13078
								18.893	1.69496
								18.907	1.69496
								18.922	2.1986
								18.936	2.1986
								18.951	2.71517
								18.966	2.14254
								18.98	3.79458
								18.994	3.79458
								19.01	2.09784
								19.024	2.09571
								19.038	2.36209
								19.053	2.35553
								19.067	3.99874
								19.082	2.80011
								19.097	2.80011
								19.111	2.66845
								19.125	1.6236
								19.14	1.62974
								19.155	1.08638
								19.169	2.10291
								19.184	2.69113
								19.198	2.81732
								19.212	2.81283
								19.228	1.72007
								19.242	2.17478
								19.257	2.17478
								19.271	2.19071
								19.286	2.14254
								19.301	2.24659
								19.315	4.47103
								19.329	2.70598
								19.344	2.09336
								19.359	2.09336
								19.373	2.63151
								19.388	3.63725
								19.402	2.5966
								19.417	2.5966
								19.432	3.60578
								19.446	2.56587
								19.46	2.53268
								19.475	2.53268
								19.49	3.51946
								19.504	4.05647
								19.519	4.18165
								19.533	3.67176
								19.547	4.58403
								19.563	4.51986
								19.577	4.51986
								19.591	2.71239
								19.606	3.84861
								19.621	3.61055
								19.635	4.64435
								19.65	5.36144
								19.664	2.71767
								19.678	2.68713
								19.694	2.1493
								19.708	2.71517
								19.722	3.76097
								19.737	3.76097
								19.751	2.67902
								19.766	2.14728
								19.781	2.28166
								19.795	1.15186
								19.809	2.1727
								19.825	2.74336
								19.839	2.682
								19.854	4.28915
								19.868	3.68898
								19.882	2.63151
								19.898	2.63151
								19.912	2.62772
								19.926	2.09336
								19.941	2.04816
								19.955	2.56587
								19.97	4.15373
								19.985	3.76097
								19.999	3.76097
								20.013	1.69796
								20.028	0.0040859
								20.043	2.09571
								20.057	2.09571
								20.072	3.68196

## Sheet: Figure 2a
		Normalized amplitudes
Figure 2a	Grid speed (deg/s)	35.2			70.5			141			282
		Trace 1	Trace 2	Trace 3	Trace 1	Trace 2	Trace 3	Trace 1	Trace 2	Trace 3	Trace 1	Trace 2	Trace 3
		0.44563	0.42501	0.79585	0.79084	0.84625	0.74928	0.77354	0.8391	1	0.93841	0.92092	0.76958
		Normalized number of spikes
	Grid speed (deg/s)	35.2			70.5			141			282
		Trace 1	Trace 2	Trace 3	Trace 1	Trace 2	Trace 3	Trace 1	Trace 2	Trace 3	Trace 1	Trace 2	Trace 3
		0.11538	0.19231	0.19231	0.46154	0.34615	0.42308	0.84615	0.57692	0.73077	0.73077	1	0.69231

## Sheet: Figure 2c
		Normalized amplitudes
Figure 2c	Grid speed (deg/s)	14.63			29.25			58.5			117			234
		Trace 1	Trace 2	Trace 3	Trace 1	Trace 2	Trace 3	Trace 1	Trace 2	Trace 3	Trace 1	Trace 2	Trace 3	Trace 1	Trace 2	Trace 3
		0.36977	0.3992	0.35337	1	0.37559	0.53304	0.3943	0.57029	0.34831	0.87582	0.69416	0.6914	0.45347	0.72145	0.89729
		Normalized number of spikes
	Grid speed (deg/s)	14.63			29.25			58.5			117			234
		Trace 1	Trace 2	Trace 3	Trace 1	Trace 2	Trace 3	Trace 1	Trace 2	Trace 3	Trace 1	Trace 2	Trace 3	Trace 1	Trace 2	Trace 3
		0.03846	0.11538	0.15385	0.69231	0.30769	0.19231	0	0.80769	0.61538	0.69231	0.73077	0.5	0.80769	1	0.73077

## Sheet: Figure 2e
		Normalized amplitudes
Figure 2e	Grid speed (deg/s)	35.2			70.5			141			282
		Trace 1	Trace 2	Trace 3	Trace 1	Trace 2	Trace 3	Trace 1	Trace 2	Trace 3	Trace 1	Trace 2	Trace 3
	Animal 1	0.44563	0.42501	0.79585	0.79084	0.84625	0.74928	0.77354	0.8391	1	0.93841	0.92092	0.76958
	Animal 2	0.60071	0.79987	0.67633	0.61002	0.60158	0.75076	0.69688	1	0.60915	0.65296	0.90578	0.73918
	Animal 3	0.11322	0.10592	0.06691	0.1578	0.40692	0.8933	0.52296	1	0.87132	0.71857	0.80739	0.87952
	Animal 4	0.23399	0.25285	0.2678	0.36521	0.34836	0.2669	0.22551	0.27907	0.19025	0.77114	0.36476	1
	Animal 5	0.48545	0.23949	0.19709	0.19224	0.24272	0.24919	0.27488	0.47772	1	0.71991	0.69493	0.90783
	Animal 6	0.21304	0.28371	0.58279	0.18231	0.46944	0.20826	0.18948	1	0.34722	0.24923	0.21133
		Normalized number of spikes
	Grid speed (deg/s)	35.2			70.5			141			282
		Trace 1	Trace 2	Trace 3	Trace 1	Trace 2	Trace 3	Trace 1	Trace 2	Trace 3	Trace 1	Trace 2	Trace 3
	Animal 1	0.11538	0.19231	0.19231	0.46154	0.34615	0.42308	0.84615	0.57692	0.73077	0.73077	1	0.69231
	Animal 2	0.46154		0.61538	0.46154	0.61538	0.84615	0.30769	0.69231	0.46154	0.30769	0.69231	0.61538
	Animal 3	1	0.14925	0.02985	0.8209	0.25373	0.10448	0.59701	0.26866	0.25373	0.61194	0.37313	0.53731
	Animal 4	0.25	0.25	0.16667	1	0.25	0.5	0.16667	0.5	0.25	0.58333	0.83333	0.83333
	Animal 5	0.10204	0.09184	0.09184	0.16327	1	0.11224	0.34694	0.28571	0.33673	0.19388	0.46939	0.28571
	Animal 6	0.33333	0.2381	0.47619	0.28571	0.61905	0.52381	0.38095	1	0.85714	0.52381	0.33333	0.38095

## Sheet: Figure 2f
		Normalized amplitudes
Figure 2f	Grid speed (deg/s)	14.63			29.25			58.5			117			234
		Trace 1	Trace 2	Trace 3	Trace 1	Trace 2	Trace 3	Trace 1	Trace 2	Trace 3	Trace 1	Trace 2	Trace 3	Trace 1	Trace 2	Trace 3
	Animal 1	0.40004	0.39397	0.6989	0.58676	0.4127	0.47087	0.49389	0.37291	0.3333	0.46516	0.46168	0.88188	0.73575	0.68026	1
	Animal 2	0.36977	0.3992	0.35337	1	0.37559	0.53304	0.3943	0.57029	0.34831	0.87582	0.69416	0.6914	0.45347	0.72145	0.89729
	Animal 3	0.24292	0.64472	0.63767	0.84522		0.84608	0.08765	0.82573		0.86637	0.90474	0.91467	0.90517	1	0.87692
	Animal 4	0.35867	0.30879	0.35819	0.32019	0.35487	0.48836	0.90546	1	0.34299	0.36817	0.34109	0.55439	0.3753	0.37245
	Animal 5	0.29994	0.51077	0.30518	0.34595	0.32906	0.34362	0.3972	0.37333	0.30984	0.31567	0.36168	0.37041	0.81479	0.96331	1
		Normalized number of spikes
	Grid speed (deg/s)	14.63			29.25			58.5			117			234
		Trace 1	Trace 2	Trace 3	Trace 1	Trace 2	Trace 3	Trace 1	Trace 2	Trace 3	Trace 1	Trace 2	Trace 3	Trace 1	Trace 2	Trace 3
	Animal 1	0.58537	0.12195	0.17073	0.46341	0.36585	0.2439	0.21951	0.14634	0.31707	0.60976	0.85366	0.60976	1	0.36585	0.41463
	Animal 2	0	1	0.83333	0.66667		0.16667	0.16667	0.33333	0	0.16667	0.5	0.5	0.33333	0.5	0.5
	Animal 3	0.03846	0.11538	0.15385	0.69231	0.30769	0.19231	0	0.80769	0.61538	0.69231	0.73077	0.5	0.80769	1	0.73077
	Animal 4	0.68421	0.47368	0.5614	0.77193	0.33333	0.33333	0.80702	1	0.49123	0.84211	0.24561	0.2807	0.35088	0.42105	0.2807
	Animal 5	0.41667	1	0.16667	0.66667	0.33333	0.16667	0.5	0.83333	0.08333	0.16667	0.25	0.58333	0.58333	1	0.41667

## Sheet: Figure 2g
		Normalized amplitudes					Normalized amplitudes
Figure 2g	Grid speed (deg/s)	3.53					7.05					35.26					70.5					141
		Trace 1	Trace 2	Trace 3	Trace 4	Trace 5	Trace 1	Trace 2	Trace 3	Trace 4	Trace 5	Trace 1	Trace 2	Trace 3	Trace 4	Trace 5	Trace 1	Trace 2	Trace 3	Trace 4	Trace 5	Trace 1	Trace 2	Trace 3	Trace 4	Trace 5
		0	0	0	0	0	0	0	1	0	0	0	0	0	0	0	0	0	0	0	0	0	0	0	0	0

## Sheet: Figure 2i
		Normalized amplitudes
Figure 2a	Grid speed (deg/s)	70.5			141
		Trace 1	Trace 2	Trace 3	Trace 1	Trace 2	Trace 3
		0.662	0.628	0.644	0.8401	1	0.8079

## Sheet: Figure 3b
Figure 3b		Normalized number of spikes
		Vis	Ves	VisVes
		0.128203	0.128203	0.538463
		0.0398233	0.530977	0.824483
		0.204083	0.115647	0.687077
		0.625	0.208333	0.833333
		0.142473	0.0967767	0.52016
		0.764707	0.45098	0.450983
		0.612613	0.878377	0.945947
		0.08911	0.264027	0.396037

[truncated: 19 more sheets: Figure 3c, Figure 3d, Figure 3e, Figure 3f, Figure 3g, Figure 3h, Figure 3i, Figure 4a, Figure 4b, Figure 4c, Figure 4d, Figure 4e, Figure 6c, Figure 6d, Figure 6f, Figure 7j, Figure 8c, Figure 8d, Figure 9e-g]
